# Supplementary material for: Digital karyotyping reveals probable target genes at 7q21.3 locus in hepatocellular carcinoma
Source: BMC Med Genomics. 2011 Jul 19;4:60. doi: 10.1186/1755-8794-4-60 (PMC3152898; doi:10.1186/1755-8794-4-60)
Supplement: Additional file 2 — Raw data of real-time quantitative PCR validation for genomic DNA level of SGCE, PEG10, DYNC1I1 and SLC25A13 genes. Raw data of genomic DNA level of SGCE, PEG10, DYNC1I1 and SLC25A13 genes in 52 normal individuals and 52 HCC samples were presented in this file. Relative genomic DNA level of SGCE, PEG10, DYNC1I1 and SLC25A13 genes were calculated according to the formula 2Ct(LINE-1)-Ct(target gene). Student's t test and Bonferroni correction were applied in the statistical analysis of raw data. [file 1755-8794-4-60-S2.XLS]

## Sheet: Sheet1
Relative DNA copy number of SLC25A13, DYNC1I1, SGCE and PEG10 genes were calculated according to the formula 2Ct(LINE-1)-Ct(target gene)
relative DNA copy number of SLC25A13				relative DNA copy number of DYNC1I1				relative DNA copy number of SGCE				relative DNA copy number of PEG10
	Normal	Tumor			Normal	Tumor			Normal	Tumor			Normal	Tumor
sample 1	0.70159	0.817789		sample 1	12.7802	11.3612		sample 1	0.942793	1.48567		sample 1	4.41561	4.47167
sample 2	0.66813	0.947042		sample 2	12.2045	15.2648		sample 2	1.49642	0.912637		sample 2	2.49478	4.5112
sample 3	0.626853	0.652477		sample 3	1.99784	4.04949		sample 3	0.983783	0.991725		sample 3	6.80178	4.72794
sample 4	0.67619	0.638518		sample 4	7.28253	0.484491		sample 4	1.21918	0.64672		sample 4	3.24859	3.92805
sample 5	0.751008	0.560428		sample 5	5.34593	0.350052		sample 5	1.02053	0.890762		sample 5	2.38636	3.29279
sample 6	0.429878	0.778031		sample 6	4.97757	2.16601		sample 6	1.60038	1.02563		sample 6	3.04283	5.5798
sample 7	0.622135	0.684632		sample 7	0.659681	1.96474		sample 7	0.766104	0.428424		sample 7	3.40089	9.80225
sample 8	0.643941	0.566953		sample 8	1.02459	2.74716		sample 8	1.57507	2.50639		sample 8	4.45218	16.2314
sample 9	0.643985	0.47556		sample 9	6.43589	29.0696		sample 9	1.14196	1.48763		sample 9	3.52473	9.18075
sample 10	0.647656	0.858208		sample 10	2.57637	12.473		sample 10	0.420685	0.91873		sample 10	0.0243631	3.11194
sample 11	0.512243	0.778571		sample 11	0.495494	24.1013		sample 11	1.0177	0.786224		sample 11	5.87102	6.06838
sample 12	0.68321	1.04398		sample 12	2.0183	13.2649		sample 12	0.792571	1.94061		sample 12	11.4741	16.8061
sample 13	0.735501	0.592095		sample 13	0.464175	1.06935		sample 13	1.01291	0.845638		sample 13	7.74847	3.63943
sample 14	0.701444	0.596254		sample 14	0.513217	2.0947		sample 14	1.28816	1.58426		sample 14	6.33969	5.86208
sample 15	0.66485	0.709168		sample 15	11.4394	1.38919		sample 15	1.01012	1.92694		sample 15	3.34757	9.30117
sample 16	0.538493	0.759594		sample 16	9.82216	4.1642		sample 16	0.403828	1.20398		sample 16	3.82143	4.34728
sample 17	0.655151	0.945468		sample 17	5.05657	6.1069		sample 17	1.07416	1.61957		sample 17	4.83868	5.11563
sample 18	0.618138	0.559302		sample 18	13.009	13.5258		sample 18	0.650857	1.54158		sample 18	2.94472	3.83204
sample 19	0.60891	0.769824		sample 19	7.12772	58.333		sample 19	0.465745	1.76505		sample 19	11.3728	10.5233
sample 20	0.647342	0.847979		sample 20	0.45696	12.5493		sample 20	1.09415	2.96558		sample 20	9.39708	25.468
sample 21	0.56175	1.37831		sample 21	6.3583	12.0532		sample 21	0.820635	2.80327		sample 21	3.66424	7.42408
sample 22	0.72432	0.383953		sample 22	4.00788	22.0413		sample 22	0.757182	0.662371		sample 22	7.04506	42.0931
sample 23	0.763077	0.638209		sample 23	16.095	1.1167		sample 23	0.411143	1.89384		sample 23	2.74653	8.79944
sample 24	0.689107	1.05227		sample 24	0.889299	1.93675		sample 24	0.371907	2.07313		sample 24	5.38263	5.77256
sample 25	0.727188	0.584672		sample 25	11.3943	4.95794		sample 25	0.62921	1.69409		sample 25	1.26235	9.21582
sample 26	0.75132	0.670031		sample 26	0.78804	19.5005		sample 26	1.1519	1.07215		sample 26	4.98507	3.84694
sample 27	0.672637	0.571965		sample 27	1.71587	17.6127		sample 27	1.12694	0.749454		sample 27	1.73834	3.9713
sample 28	0.69573	0.71524		sample 28	3.72939	5.27489		sample 28	1.25824	1.20256		sample 28	6.10044	4.03568
sample 29	0.619038	0.728045		sample 29	8.40146	4.29019		sample 29	1.02471	1.11792		sample 29	6.5929	3.28937
sample 30	0.534699	0.969895		sample 30	11.5374	3.55153		sample 30	1.86492	1.06837		sample 30	2.93836	4.69821
sample 31	0.651122	0.596875		sample 31	8.47434	1.66652		sample 31	2.61421	0.795543		sample 31	2.12531	5.63655
sample 32	0.599487	0.434702		sample 32	9.13782	1.16356		sample 32	2.04929	0.694821		sample 32	2.20094	3.31639
sample 33	0.665634	0.659708		sample 33	9.47313	3.15522		sample 33	2.15937	1.01137		sample 33	2.97752	8.91733
sample 34	0.665357	0.964398		sample 34	4.57493	15.8207		sample 34	2.47362	0.74232		sample 34	1.25878	3.92505
sample 35	0.645147	1.09748		sample 35	7.21221	17.8659		sample 35	2.99366	1.36539		sample 35	1.53518	1.75396
sample 36	0.584024	0.733058		sample 36	3.89424	12.2528		sample 36	2.31308	3.79004		sample 36	0.653252	2.87829
sample 37	0.556287	0.588698		sample 37	7.72128	13.7079		sample 37	3.18946	5.61471		sample 37	2.95286	2.5347
sample 38	0.612508	0.564874		sample 38	6.09548	9.38567		sample 38	2.91887	2.53645		sample 38	1.05901	2.70501
sample 39	0.803851	1.32216		sample 39	6.08873	9.66681		sample 39	2.37234	4.27259		sample 39	0.81119	1.25259
sample 40	0.541675	1.34155		sample 40	4.6652	10.0494		sample 40	3.12361	4.02981		sample 40	1.28611	1.82047
sample 41	0.598905	0.377749		sample 41	9.33947	8.27891		sample 41	3.48006	2.97422		sample 41	2.30795	1.22435
sample 42	0.666326	1.77695		sample 42	5.31836	8.77404		sample 42	3.32453	5.31368		sample 42	2.45471	2.40213
sample 43	0.581076	5.55005		sample 43	5.28821	6.63704		sample 43	2.03221	2.74083		sample 43	2.85314	1.41256
sample 44	0.589597	3.06227		sample 44	5.07023	9.44559		sample 44	2.30062	7.25177		sample 44	1.59286	2.11934
sample 45	0.704172	0.563857		sample 45	3.38773	7.03008		sample 45	1.78187	4.29576		sample 45	0.978872	3.74071
sample 46	0.580754	1.47039		sample 46	4.45443	5.82695		sample 46	2.63794	2.34317		sample 46	0.913839	1.50818
sample 47	0.695248	1.12358		sample 47	3.61762	5.74075		sample 47	2.23769	5.54164		sample 47	1.40572	2.25889
sample 48	0.6486	2.40602		sample 48	4.92495	5.74772		sample 48	2.83998	3.61855		sample 48	1.97203	2.87959
sample 49	0.596999	2.11506		sample 49	6.78971	4.63105		sample 49	2.73971	2.63405		sample 49	2.86438	1.92267
sample 50	0.520114	1.32857		sample 50	7.54003	4.92257		sample 50	2.21429	4.75555		sample 50	1.42409	3.2384
sample 51	0.638873	1.09825		sample 51	3.03215	3.93548		sample 51	2.52295	2.03314		sample 51	1.3568	2.24437
sample 52	0.637811	1.85164		sample 52	3.71984	3.77386		sample 52	2.31147	4.69366		sample 52	1.94169	3.07548
average	0.640367	1.02504		average	5.77741	9.19892		average	1.65432	2.20885		average	3.50634	5.99451
p value		0.00183568		p value		0.0226068		p value		0.00427792		p value		0.00313849
Adjusted p value*		0.00550705		Adjusted p value*		0.0678205		Adjusted p value*		0.0128338		Adjusted p value*		0.00941546
* p value adjusted by Bonferroni correction
