# Supplementary material for: Digital karyotyping reveals probable target genes at 7q21.3 locus in hepatocellular carcinoma
Source: BMC Med Genomics. 2011 Jul 19;4:60. doi: 10.1186/1755-8794-4-60 (PMC3152898; doi:10.1186/1755-8794-4-60)
Supplement: Additional file 3 — Raw data of real-time quantitative RT-PCR detection for SGCE, PEG10 and DYNC1I1 genes. Raw data of SGCE, PEG10 and DYNC1I1 gene expression level in 32 pairs of HCC and corresponding nontumorous liver tissues determined by real-time quantitative RT-PCR were presented in this file. Relative expression level of DYNC1I1, SGCE and PEG10 genes were calculated according to the formula 2Ct(GAPDH)-Ct(target gene). Student's t test and Bonferroni correction were applied in the statistical analysis of raw data. [file 1755-8794-4-60-S3.XLS]

## Sheet: Sheet2
Relative expression level of DYNC1I1, SGCE and PEG10 genes were calculated according to the formula 2Ct(GAPDH)-Ct(target gene)
	relative expression of DYNC1I1				relative expression of SGCE				relative expression of PEG10
	Tumor	Non-tumor			Tumor	Non-tumor			Tumor	Non-tumor
sample 1	2.23701e-06	2.11351e-05		sample 1	0.138812	0.330357		sample 1	0.246969	0.16954
sample 2	2.08441e-05	4.72911e-06		sample 2	2.03327	0.264419		sample 2	1.44965	0.252806
sample 3	2.5134e-05	3.8147e-06		sample 3	1.28512	0.304962		sample 3	1.62282	0.211437
sample 4	0.000203879	2.02741e-05		sample 4	0.665634	0.445439		sample 4	0.26049	0.197963
sample 5	8.57205e-05	2.14301e-05		sample 5	0.225719	0.0482911		sample 5	0.0264755	0.00369323
sample 6	4.38194e-06	7.68246e-06		sample 6	0.396832	0.0473333		sample 6	0.12664	0.0108122
sample 7	0.000917503	3.67983e-05		sample 7	0.109151	0.0336512		sample 7	0.0365572	0.00924315
sample 8	2.07001e-05	3.31645e-05		sample 8	0.270312	0.0271331		sample 8	0.0294314	0.00281081
sample 9	0.00233883	9.12384e-05		sample 9	0.0382605	0.0765847		sample 9	0.211042	0.00389868
sample 10	0.000588773	6.91457e-05		sample 10	0.382598	0.0197186		sample 10	0.0278824	0.00392226
sample 11	0.000259856	0.000129928		sample 11	0.489201	0.0375694		sample 11	0.019466	0.00190499
sample 12	0.000388446	0.000113109		sample 12	0.0189784	0.0229621		sample 12	0.116734	0.00863672
sample 13	5.31342e-05	4.664e-06		sample 13	0.0851706	0.0768133		sample 13	0.058258	0.156085
sample 14	0.000116289	0.000690534		sample 14	0.190703	0.0366968		sample 14	0.336202	0.193889
sample 15	0.000347669	0.000135445		sample 15	0.186106	0.0432427		sample 15	0.205356	0.0894608
sample 16	0.000100536	6.40696e-05		sample 16	0.299453	0.149395		sample 16	0.00238963	0.00572265
sample 17	6.6329e-05	8.33765e-05		sample 17	0.0257194	0.0293886		sample 17	0.103514	0.055234
sample 18	0.000648772	2.82772e-05		sample 18	1.62822	0.308299		sample 18	0.575186	0.0151452
sample 19	1.16444e-05	0.00012207		sample 19	0.116451	0.00775316		sample 19	0.0280686	0.0024861
sample 20	6.92382e-06	2.8672e-05		sample 20	0.0597797	0.01065		sample 20	0.0386042	0.000673796
sample 21	0.000383098	2.62013e-05		sample 21	0.0109206	0.0133206		sample 21	0.137014	0.0104301
sample 22	0.00222805	0.000163321		sample 22	0.0339017	0.009637		sample 22	0.0457781	0.071988
sample 23	0.000105534	9.12384e-05		sample 23	0.0824921	0.00783365		sample 23	0.000944868	0.0156586
sample 24	6.54159e-05	5.38759e-05		sample 24	0.0907726	0.0300998		sample 24	0.350285	0.102849
sample 25	0.000416326	5.27672e-05		sample 25	0.0668791	0.0780856		sample 25	0.0715304	0.120985
sample 26	8.87434e-05	3.78329e-05		sample 26	0.0265251	0.0150875		sample 26	0.157978	0.00908562
sample 27	5.09697e-05	2.8672e-05		sample 27	0.00167108	0.00265624		sample 27	0.00444285	0.00723496
sample 28	3.03068e-05	7.72557e-05		sample 28	0.00341334	0.00137849		sample 28	0.199893	0.0563086
sample 29	6.2401e-06	1.91805e-05		sample 29	0.000477802	0.00201515		sample 29	0.20896	0.195522
sample 30	3.94922e-06	3.84123e-06		sample 30	0.0885969	0.0370907		sample 30	0.872363	0.396832
sample 31	7.84389e-06	6.2835e-06		sample 31	0.00164922	0.0456292		sample 31	0.165741	0.146432
sample 32	3.29354e-05	1.89164e-05		sample 32	0.00246705	0.0294232		sample 32	0.211203	0.190162
average	0.000300844	7.15295e-05		average	0.282977	0.0810286		average	0.248371	0.0849641
p value		0.0282721		p value		0.00933153		p value		0.00857643
Adjusted p value*		0.0848163		Adjusted p value*		0.0279946		Adjusted p value*		0.0257293
* p value adjusted by Bonferroni correction
